# Supplementary material for: Boronic Derivatives of Thiosemicarbazones as Tyrosinase Inhibitors
Source: Pharmaceutics. 2025 Oct 5;17(10):1300. doi: 10.3390/pharmaceutics17101300 (PMC12566723; doi:10.3390/pharmaceutics17101300)
Supplement: Supplementary file 1 [file pharmaceutics-17-01300-s001.zip]

Archive with 1 entries (1 files):
- pharmaceutics-3857628-supplementary.pdf
